# Supplementary material for: Paclitaxel and Caffeine–Taurine, New Colchicine Alternatives for Chromosomes Doubling in Maize Haploid Breeding
Source: Int J Mol Sci. 2023 Sep 28;24(19):14659. doi: 10.3390/ijms241914659 (PMC10572353; doi:10.3390/ijms241914659)
Supplement: Supplementary file 1 [file ijms-24-14659-s001.zip]

Archive with 1 entries (1 files):
- ijms-2524823-supplementary.pdf
